# Supplementary material for: Targeted Drug Delivery Technologies Potentiate the Overall Therapeutic Efficacy of an Indole Derivative in a Mouse Cystic Fibrosis Setting
Source: Cells. 2021 Jun 25;10(7):1601. doi: 10.3390/cells10071601 (PMC8305708; doi:10.3390/cells10071601)
Supplement: Supplementary file 1 [file cells-10-01601-s001.zip]

Archive with 1 entries (1 files):
- cells-1219116-supplementary.pdf
